# Supplementary material for: The Narrowed Internal Auditory Canal: A Distinct Etiology of Pediatric Vestibular Paroxysmia
Source: J Clin Med. 2022 Jul 25;11(15):4300. doi: 10.3390/jcm11154300 (PMC9332349; doi:10.3390/jcm11154300)
Supplement: Supplementary file 1 [file jcm-11-04300-s001.zip]

Archive with 1 entries (1 files):
- jcm-1806037-supplementary.pdf
